# Supplementary material for: A randomized controlled trial of a brain-computer interface based attention training program for ADHD
Source: PLoS One. 2019 May 21;14(5):e0216225. doi: 10.1371/journal.pone.0216225 (PMC6528992; doi:10.1371/journal.pone.0216225)
Supplement: S1 Dataset — (XLSX) [file pone.0216225.s006.xlsx]

## Sheet: Dataset
BASIC DEMOGRAPHICS						CLINICIAN-RATED ADHD RATING SCALE (INATTENTIVE SCORES)							PARENT-RATED ADHD RATING SCALE (INATTENTIVE SCORES)							PARENT-RATED CBCL (ADHD SYMPTOMS SUBSCALE); T-SCORES							PARENT-RATED CBCL (INTERNALISING SYMPTOMS SUBSCALE) ; T-SCORES							PARENT-RATED CBCL (EXTERNALISING SYMPTOMS SUBSCALE); T-SCORES							CLINICIAN-RATED CGAS							CLINICIAN-RATED CGI-S
GENDER	ETHNIC	ETHNICO	AGE	SUBTYPE	GRP	W1_ADRS_CIS	W8_ADRS_CIS	W16_ADRS_CIS	W20_ADRS_CIS	W24_ADRS_CIS	W28_ADRS_CIS	W32_ADRS_CIS	W1_ADRS_PIS	W8_ADRS_PIS	W16_ADRS_PIS	W20_ADRS_PIS	W24_ADRS_PIS	W28_ADRS_PIS	W32_ADRS_PIS	W1_CBCL_ADHDPTS	W8_CBCL_ADHDPTS	W16_CBCL_ADHDPTS	W20_CBCL_ADHDPTS	W24_CBCL_ADHDPTS	W28_CBCL_ADHDPTS	W32_CBCL_ADHDPTS	W1_CBCL_INTPTS	W8_CBCL_INTPTS	W16_CBCL_INTPTS	W20_CBCL_INTPTS	W24_CBCL_INTPTS	W28_CBCL_INTPTS	W32_CBCL_INTPTS	W1_CBCL_EXTPTS	W8_CBCL_EXTPTS	W16_CBCL_EXTPTS	W20_CBCL_EXTPTS	W24_CBCL_EXTPTS	W28_CBCL_EXTPTS	W32_CBCL_EXTPTS	W1_CGAS_C	W8_CGAS_C	W16_CGAS_C	W20_CGAS_C	W24_CGAS_C	W28_CGAS_C	W32_CGAS_C	W1_CGIS_C	W8_CGIS_C
1	1		9	1	2	24	23	18			21	19	24	23	18			22	19	58	60	52			50	58	67	63	66			61	67	77	77	75			77	77	54	51				55	51	5	5
1	1		9	1	2	19	24	21			19	16	20	24	21			19	16	57	65	45			50	52	66	71	63			63	65	75	77	77			69	62	58	55	55			60	55	4	4
1	1		9	1	1	21	9		11	9			21	11		11	9			41	50		45	45			56	58		48	51			66	62		56	56			48	55		59	63			5	4
1	1		6	1	1	19	17		12	21			26	17		17	14			63	50		48	48			62	50		54	54			77	69		69	66			58	48		45	48			0	5
1	3		8	3	2	26	25	18			23	16	23	20	18			21	19	34	34	45			50	41	33	33	33			40	33	62	60	58			66	62	58	55	55			57	63	4	4
1	1		8	3	2	20	14	19			9	12	20	14	19			9	13	57	45	41			45	41	50	46	53			46	46	60	66	69			53	58	55	55	51			62	61	4	4
1	1		8	3	1	15	17		17	13			15	17		17	13			48	41		48	45			50	60		53	53			58	62		62	58			51	55		58	57			4	4
1	1		6	1	2	19	18	18			18	18	18	18	18			18	18	54	67	57			60	57	71	61	67			71	73	62	72	60			60	69	53	54	51			51	51	5	5
1	1		7	1	1	24	14		16	14			24	9		16	14			65	72		68	66			63	64		61	60			72	72		66	69			54	60		61	62			4	4
1	1		7	1	1	17	10		11	16			15	10		11	9			52	41		50	45			62	60		60	61			60	58		58	58			55	60		62	56			4	4
1	1		9	1	1	15	6		13	10			15	6		10	10			68	66		65	65			61	48		56	54			62	50		58	58			55	66		60	66			4	4
1	1		9	1	2
1	1		7	1	2	23	20	14			20	18	23	22	12			20	17	54	54	58			65	50	69	69	70			69	68	66	66	60			60	62	51	60	61			54	53	5	4
1	1		7	3	1	17	13		17	12			23	15		17	19			52	50		57	54			71	68		65	67			72	75		69	72			54	60		55	58			4	4
1	1		9	3	1	15	17		16	16			13	17		16	16			54	48		41	41			44	44		40	40			53	51		51	51			58	58		55	56			4	4
1	1		7	1	2	22	16	19					22	18	19					71	65	71					71	68	69					72	69	75					50	49	51					5	5
1	1		7	1	1	17	16		13	13			21	16		14	13			73	70		70	70			77	75		74	74			69	66		69	69			51	60		64	61			5	4
1	1		7	3	2	22	25	21			24	15	22	25	21			24	23	67	67	67			70	68	50	61	50			51	58	66	72	62			69	69	55	54	62			59	59	4	4
1	3		8	1	1	20	19		21	14			20	11		12	14			57	52		67	54			53	53		61	58			69	58		62	60			53	54		51	61			5	5
1	1		7	1	2	19	20	17			13	8	19	20	17			13	8	66	68	63			61	63	65	65	58			58	54	66	69	58			60	58	63	60	61			65	70	4	4
1	1		7	1	2	17	21	22					19	21	22					48	50	54					74	74	74					75	77	75					53	51	50					5	5
1	3		7	3	1	20	16		3	1			16	16		3	1			70	67		48	45			72	65		44	40			75	69		50	50			55	54		66	66			4	4
1	3		9	3	1	22	18						22	18						71	70						66	53						72	72						55	55						4	4
1	1		8	3	2	19	14	14			13	13	19	18	17			16	13	50	48	34			48	41	65	63	56			60	60	75	72	69			69	72	60	64	60			63	62	4	4
1	1		8	3	2
1	1		9	3	1	20	20		21	21			20	20		21	21			48	48		41	34			46	44		48	51			72	72		69	72			63	62		65	64			4	4
1	1		8	3	1	18	17		23	18			18	17		23	18			71	65		60	50			58	58		58	54			62	69		72	72			61	60		55	55			4	4
1	2		8	1	1	17	10		19	19			17	10		14	12			50	50		57	54			64	58		60	58			66	66		69	62			52	68		62	59			4	3
1	1		9	1	2	19	17	20			22	16	14	17	12			22	16	65	63	57			70	65	67	66	62			70	65	72	72	62			77	75	55	62	53			56	55	4	4
1	4	CAUCASIAN	9	3	2	13	16	8			15	16	15	16	8			15	13	48	52	57			58	50	58	46	56			56	44	56	56	58			62	51	60	60	68			60	61	4	4
1	1		8	1	2	19	15	14			11	12	19	15	17			11	12	63	68	63			61	54	75	73	71			64	63	72	72	75			60	60	48	48	62			64	62	5	4
1	2		9	3	2	19	9	17			10	9	13	9	14			9	9	70	65	72			45	41	51	44	58			46	50	62	58	69			60	60	56	62	55			59	56	4	4
1	1		8	1	1	18	15		13	17			19	19		15	17			57	57		58	61			65	64		60	65			69	75		69	75			55	54		60	60			4	4
1	1		9	1	1	17	13		19				14	10		19				63	58		58				69	68		73				77	72		80				60	62		55				4	4
1	1		9	3	2	13	23	20			20	21	14	13	12			14	11	65	52	54			58	41	64	51	58			58	48	69	62	62			66	53	55	64	58			61	61	4	4
1	1		8	1	1
1	1		8	1	2	12	7	10			11	12	18	7	10			11	12	58	41	34			41	41	76	54	53			61	69	80	60	62			75	77	64	65	62			58	65	4	4
1	1		8	3	1	21	17		20	17			14	9		11	10			70	67		60	65			65	61		62	72			69	58		60	62			58	56		56	55			4	4
1	1		7	1	1	21	14		15	10			17	14		15	10			54	57		48	45			62	53		51	46			75	62		60	53			52	62		58	63			4	4
1	1		8	3	2	15	18	12			14	12	15	16	12			14	12	61	52	52			52	61	60	61	61			56	63	69	77	72			66	66	59	60	63			58	60	4	4
1	1		9	1	1	12	15		14	8			17	21		14	8			45	45		48	41			58	69		66	54			56	58		58	56			54	55		52	66			4	4
1	1		7	1	2	15	11	8			9	10	17	9	8			9	10	75	75	67			70	68	73	68	60			61	66	75	62	60			58	60	62	55	64			60	65	4	4
1	1		8	3	1	13	10		10	2			6	10		8	2			50	45		34	34			40	33		44	33			50	50		51	50			65	65		60	64			3	3
1	1		8	3	1	22	18		25	25			22	22		25	25			65	67		68	65			68	74		76	73			72	77		75	75			51	52		60	60			4	4
1	1		7	3	2
1	1		6	1	2	12	18	20			25	12	12	18	19			12	12	58	57	66			58	68	65	63	66			62	67	62	62	62			60	58	57	50	51			56	55	4	4
1	1		9	1	2
1	1		7	1	1	24	11		5	2			24	11		5	2			74	80		58	57			75	73		60	53			80	69		58	50			48	60		70	66			5	4
1	1		8	1	1	21	21		21	14			21	21		15	14			71	71		71	70			71	68		63	67			72	69		60	72			56	58		56	58			4	5
1	4		9	1	2	24	20	15			14	10	24	18	15			11	10	75	70	74			71	63	63	65	64			61	54	72	66	66			60	58	51	51	60			65	70	5	5
1	1		6	1	2	22	19	13			14	11	16	13	13			12	11	60	52	48			48	48	54	51	33			44	44	66	69	56			66	60	58	58	61			60	66	4	4
1	1		8	3	1	14	13		16	13			14	7		13	9			41	41		34	41			54	53		54	50			56	56		58	53			60	58		58	58			5	4
1	1		6	1	2	25	23						24	23						67	71						72	72						69	75						48	54						5	5
1	3		8	1	1	13	10		20	8			11	8		18	3			76	54		79	54			77	65		86	51			66	60		77	56			58	60		65	68			4	4
1	1		8	3	1	21	15		19	20			17	15		16	19			57	48		48	50			46	54		46	50			58	62		56	62			60	60		60	60			4	4
1	1		8	1	2	20	16	24			15	17	20	16	26			17	17	52	45	70			57	52	65	60	82			72	73	75	66	80			77	72	53	55	55			58	55	4	4
1	1		9	3	1	24	18		14	9			18	9		12	9			65	41		34	34			56	44		33	33			58	53		51	51			60	60		68	70			4	4
1	1		8	1	1	24	20		12	14			24	20		15	20			65	66		41	54			80	78		71	72			80	80		72	80			55	63		58	58			4	4
1	1		8	3	2	13	17	19			13	15	17	22	19			18	20	70	71	70			50	66	66	72	67			58	64	69	72	72			66	77	58	60	60			60	60	4	3
1	1		9	1	2	15	16	11			9	11	15	11	11			9	11	65	61	68			61	70	67	72	71			64	69	69	75	58			58	60	55	63	64			65	60	4	3
1	1		9	1	1	23	16		14	12			27	15		15	11			71	57		65	57			64	54		48	46			72	58		60	58			60	65		56	60			4	3
1	1		8	3	2	24	22	7			19	22	24	22	7			15	18	77	73	48			50	52	69	63	48			56	58	66	62	53			60	58	55	59	60			60	60	4	4
1	1		7	1	2	18	16	19			21	20	18	16	19			22	22	52	48	52			48	52	54	58	50			50	51	66	62	69			72	72	51	55	55			60	51	5	4
1	1		8	3	1	20	14		18	19			20	14		13	13			57	52		61	61			62	62		63	65			66	58		69	62			58	63		65	62			4	4
1	2		8	1	1
1	1		7	1	2	21	15	23			16	16	21	16	21			16	16	63	58	54			57	50	70	71	68			62	66	77	80	77			77	77	55	55	55			55	58	4	4
1	1		9	3	1	23	17		9	6			23	17		9	5			48	41		45	34			61	54		53	48			69	66		60	51			55	65		66	68			4	3
1	1		9	1	2	14	19	15			20	13	14	18	17			20	14	50	52	57			57	45	71	53	54			54	53	69	72	69			75	72	60	55	59			60	58	4	4
1	1		8	1	1	13	18		15	13			13	14		9	13			45	48		41	52			56	62		51	68			66	66		56	72			58	51		58	55			4	4
1	1		9	1	2	24	13	13			11	8	22	15	14			12	8	65	45	52			34	34	65	63	54			46	48	75	69	58			58	51	56	58	56			60	68	4	4
1	1		8	3	2	19	9	11			12	11	12	9	11			12	11	50	41	54			50	45	51	51	51			51	53	62	58	58			66	66	58	64	64			63	68	4	3
1	1		7	3	2	14	10	11			8	6	13	9	11			8	6	58	52	45			54	52	71	64	61			61	58	62	56	62			58	56	55	62	60			68	65	3	3
1	1		8	3	1	14	9		16	14			14	9		16	14			45	34		45	34			48	51		54	46			53	51		62	58			62	70		58	57			4	3
1	1		7	1	1	27	21		23	14			27	20		24	14			50	48		50	63			67	65		60	67			80	62		66	62			58	55		59	63			4	4
1	1		8	1	2	24	22	23			25	24	24	22	23			25	24	65	65	57			50	57	51	44	40			33	40	69	60	66			62	66	60	65	58			64	55	4	3
1	1		8	1	2	25	18	14			18	20	25	19	19			18	20	45	52	50			50	48	66	61	63			66	62	80	75	77			77	69	48	50	55			60	60	5	5
1	1		8	3	1	11	10		11	8			15	10		11	8			54	41		41	34			53	44		46	40			60	56		58	50			60	60		61	68			4	3
1	1		9	1	1	21	18		22	17			21	18		27	18			67	52		57	63			70	58		67	71			72	56		66	75			56	60		52	56			4	4
1	1		8	1	1
1	1		7	1	2	14	11	11			6	11	14	11	11			6	11	71	65	65			48	65	64	58	60			62	61	60	62	58			60	60	56	60	58			65	60	4	4
1	1		8	1	1	15	13		17	19			15	13		17	19			52	58		54	52			58	64		62	65			69	72		69	75			55	55		58	59			4	4
1	1		7	3	1	17	18		14	16			15	16		14	17			66	50		52	65			74	69		70	72			66	62		66	69			55	58		58	58			4	4
1	1		6	3	2	22	21	15			20	24	22	21	9			15	22	60	52	60			58	65	71	65	63			53	62	77	75	58			53	72	53	46	60			62	58	4	5
1	1		7	1	2	25	26	26			24	25	25	24	27			24	25	74	70	73			74	77	78	73	78			78	74	80	77	80			80	80	52	56	56			60	52	5	4
1	2		9	1	1	16	15		11	8			19	11		11	8			65	57		66	57			56	58		58	53			66	60		60	58			54	64		65	68			4	3
1	1		8	3	1	20	23			25			20	20			24			58	48			48			54	56			56			60	66			66			55	55			51			4	4
1	1		6	1	2	26	27	27			19	15	26	23	27			19	15	52	48	70			63	52	72	64	75			73	62	80	72	80			80	69	45	56	43			60	65	5	4
1	1		6	1	2	13	12	13			12	10	19	17	16			12	10	70	54	52			54	50	70	64	66			65	64	77	60	62			60	60	56	54	60			62	65	4	4
1	1		7	1	1	21	13		22	18			21	11		22	18			61	60		52	63			67	63		64	67			69	60		72	75			48	58		53	53			5	4
1	1		9	1	2	21	17	16			14	10	21	23	16			12	10	65	67	66			54	48	73	65	58			54	51	72	72	60			56	53	51	53	55			60	66	4	5
1	1		9	1	1	18	15		15	14			17	13		15	14			63	52		58	54			62	61		67	54			72	62		72	62			55	58		66	58			4	4
1	1		8	1	2	21	22	21			24	21	20	20	22			24	21	41	45	41			34	34	63	69	70			68	63	75	80	80			77	72	58	55	53			55	56	4	4
1	1		8	1	2	13	10	9			10	12	14	10	8			10	13	60	57	54			57	45	58	58	51			58	54	72	66	58			58	60	55	57	68			66	58	4	4
1	1		7	3	1	23	18		20	22			23	18		20	22			70	60		45	50			65	60		56	51			69	72		72	66			58	55		58	62			4	4
1	1		6	1	2	19	23	26			17	21	19	21	26			21	21	63	70	67			70	67	62	66	71			65	68	60	62	66			66	69	57	55	55			60	55	4	4
1	1		8	3	1	10	13		9	9			10	9		9	9			50	50		48	48			53	53		53	53			62	62		62	62			63	61		65	60			4	4
1	1		7	3	1	15	7		10	11			14	7		10	11			45	34		34	34			51	40		50	50			56	58		60	56			58	68		65	66			4	3
1	1		8	1	2	18	20	15			9	15	13	17	13			9	10	50	52	50			48	34	62	58	62			58	51	58	62	60			58	58	60	59	63			65	60	3	4
1	1		9	1	2	23							23							58							72							80							58							3
1	1		9	3	1	22	12		15	9			25	12		15	8			63	52		61	57			40	50		58	54			58	56		56	51			58	66		56	70			4	3
1	1		6	3	1	24	20		11	22			17	20		11	17			48	48		41	48			64	61		61	63			72	72		56	69			55	50		60	53			5	5
1	1		8	1	1	15							15							65							69							69							55							4
1	1		8	1	2	18	17	17			19	19	18	15	10			20	20	52	48	60			65	65	63	61	65			77	77	62	72	62			72	72	55	58	53			51	51	4	4
1	1		7	3	2	26	18	15			23	23	26	18	20			23	23	50	57	50			54	54	66	58	63			58	58	75	60	77			77	77	53	58	56			55	62	4	4
1	1		11	1	2	21	20	17			14	13	21	22	19			14	13	72	71	68			48	57	64	71	56			60	58	62	75	69			60	60	58	52	55			55	69	4	4
1	1		10	1	1	23	13		19	12			22	13		15	12			66	57		45	45			60	53		50	54			77	72		69	69			58	60		50	61			5	4
1	1		10	1	1	17	18		20	24			18	19		20	24			70	57		48	60			75	72		67	76			75	75		66	72			65	65		65	59			4	4
1	1		10	3	2	10	13	10			9	11	17	21	10			9	11	34	52	57			48	47	48	48	51			50	46	58	58	53			53	55	66	63	66			63	65	3	3
1	1		11	3	2	14	11	5			11	8	14	9	5			9	6	65	63	60			61	59	51	51	46			46	46	58	51	51			55	52	68	63	64			60	68	4	4
1	1		11	3	1	22	20		10	12			24	24		10	12			48	41		34	41			68	66		48	54			75	72		53	60			51	51		66	61			4	4
1	1		11	3	1	15	19		10	9			15	19		10	9			41	45		34	41			58	51		44	44			66	60		53	51			62	63		68	70			4	4
1	1		10	1	2	13	11	16			14	19	14	11	20			14	22	67	65	72			61	70	65	58	73			63	72	60	56	60			56	69	58	62	56			58	56	4	3
1	1		10	1	2	18	16	15			11	14	18	16	15			14	15	72	73	68			71	71	62	62	58			65	62	72	75	75			72	72	55	62	58			63	63	4	4
1	1		10	1	1	20	23						22	25						77	78						72	76						69	72						54	51						4	4
1	4	EURASIAN	10	1	1	15	16		16				15	16						65	58						58	61						62	69						61	58		57				4	4
1	2		12	1	2	15	10						15	10						75	77						74	78						75	66						51	55						4	4
1	1		10	1	2	17	11						15	16						75	70						71	60						75	62						51	58						4	4
1	1		10	1	1	27	27		17	14			27	27		22	14			72	60		41	65			74	71		69	62			77	72		72	62			51	56		55	62			5	4
1	1		11	1	1	17	9		9	9			24	9		9	9			61	41		50	55			40	33		40	40			72	58		59	62			62	68		65	68			3	3
1	1		10	1	2	12	6	8			4	7	13	6	8			4	7	63	50	45			41	41	60	58	51			51	53	66	60	51			53	53	52	63	57			58	63	5	4
1	2		11	1	2	21	19	23			19	18	21	19	23			19	18	61	63	57			71	77	67	56	46			63	72	66	56	62			72	72	51	58	60			58	54	5	4
1	1		10	3	1
1	4	FILIPINO	11	3	1	13	10		18	18			9	10		12	12			65	57		67	68			62	63		64	68			51	56		58	62			66	70		61	61			4	3
1	1		10	1	2	14							15							70							75							72							51							4
1	1		11	1	2	18	10	11			9	5	18	10	7			9	5	52	50	52			47	44	72	61	57			61	54	75	62	57			62	59	53	63	58			60	69	4	4
1	1		10	1	1	18	15		16	16			18	15		16	18			71	73		72	72			65	66		66	66			69	68		72	66			60	63		55	60			4	4
1	2		10	1	1	27	24		26	25			27	24		25	25			82	67		74	70			75	62		73	73			77	69		75	75			55	52		60	52			4	4
1	1		10	3	2	22	17	9			11	9	23	25	9			11	9	63	61	58			45	52	58	71	50			58	51	62	69	53			56	58	58	53	62			66	70	4	4
1	1		12	1	1	24							24							55							66							70							54							4
1	1		9	1	2
1	1		11	3	2	12	10	16			14	7	12	7	12			12	7	61	58	57			52	55	66	58	63			60	57	60	56	58			62	59	55	60	55			54	58	4	3
1	1		10	1	2	20	11	16			18	16	21	11	6			11	8	75	70	54			60	57	75	72	54			62	66	72	72	56			58	69	55	60	58			59	65	4	3
1	1		12	3	1	18	18		26	27			18	15		25	27			61	55		61	54			67	66		75	74			62	67		77	70			55	53		48	48			4	4
1	1		9	3	1	22	16						22	16						68	63						62	56						66	62						53	55						4	4
1	1		10	1	2	11	6	11			7	9	11	6	12			7	9	48	57	57			63	52	60	51	64			64	60	60	56	60			60	58	60	66	61			60	64	3	3
1	1		11	1	1	22	16		22	22			22	22		22	23			65	34		52	47			58	58		55	55			65	65		59	65			62	62		63	65			3	3
1	1		12	1	2	25	25	20			19	20	25	25	20			19	20	52	55	55			55	52	63	63	63			58	59	68	67	67			59	59	48	51	57			55	55	5	5
1	1		12	3	2	19	18	21			19	14	19	18	21			25	14	69	70	72			70	69	57	55	61			56	55	62	65	62			65	65	60	58	56			58	68	4	4
1	1		11	3	1	18	16		16	16			19	16		16	17			65	54		61	57			67	58		57	54			66	62		65	67			60	64		68	64			4	3
1	1		10	1	1	11							11							57							63							66							58							4
1	1		10	3	1	19	17		13	13			17	9		8	8			72	63		66	58			62	46		62	51			60	53		51	51			56	60		60	63			4	3
1	1		12	3	2	25	12	15			9	20	25	12	16			9	20	55	44	62			44	34	53	53	48			43	40	65	55	65			55	52	60	69	65			65	65	4	4
1	1		9	1	2	26	26	21			14	22	22	26	23			14	22	67	63	65			48	57	73	72	74			64	69	72	72	75			66	72	51	50	53			58	52	5	5
1	1		9	1	1	22	16		23	23			23	16		20	21			60	68		50	48			68	71		61	62			75	75		75	75			51	55		60	50			5	4
1	1		10	3	2	21	23	26			21	22	20	21	25			16	18	60	50	63			50	34	68	58	68			62	58	69	69	69			62	60	60	62	61			60	62	3	3
1	1		12	3	1	19	18		21	16			19	18		21	16			70	74		67	71			63	68		67	67			65	70		67	62			60	60		60	60			3	3
1	1		12	1	2	20	17	17			19	18	12	17	17			16	15	40	40	34			57	40	53	55	56			57	53	59	73	62			65	59	60	58	55			66	68	3	3
2	1		9	3	1	14	10		6	5			11	8		6	5			63	56		43	52			68	57		44	53			66	55		52	55			60	68		70	70			4	3
2	3		8	3	2	15	24	24			24	25	17	24	24			20	23	73	77	82			69	73	65	75	79			73	74	70	75	73			73	73	65	51	55			55	60	4	5
2	1		8	3	2	15	13	15					13	14	16					43	46	52					34	34	41					55	63	57					61	62	63					4	4
2	1		9	3	1	23	9		13	12			24	9		9	9			66	52		56	46			74	56		54	56			78	57		52	52			51	62		58	60			4	3
2	1		6	3	2	17	19	13			18	12	18	19	13			18	13	76	84	86			76	78	73	73	75			74	74	70	63	70			68	66	62	61	58			60	69	4	4
2	1		7	3	1	15	12		11	12			15	14		12	14			63	64		61	64			64	59		60	59			75	70		66	63			58	59		61	62			4	4
2	1		9	3	1	17	10		13	12			21	10		11	9			68	59		61	48			74	54		56	54			78	52		57	55			60	66		68	68			4	4
2	1		7	3	2	17	19	21			17	19	18	19	22			19	19	62	54	54			61	64	71	62	65			59	71	57	55	60			60	57	55	60	53			60	51	4	4
2	1		9	1	2	19	20	21			18		24	27	22			18	6	46	52	64			68		66	71	73			72		78	80	78			73		55	55	58			55		4	4
2	1		8	3	1	22	17		8	10			22	24		8	10			59	43		48	39			64	49		56	57			73	60		57	60			60	64		65	71			4	4
2	4	EURASIAN	7	1	2	22	15	15			17	10	24	15	11			17	20	50	52	54			58	46	49	54	57			61	56	63	63	60			57	57	53	55	60			54	68	4	4
2	1		9	1	1	27	27		22	18			27	27		22	18			74	63		64	62			79	70		74	72			80	77		73	68			48	56		55	50			5	4
2	1		9	3	1	21	18		15	14			22	14		15	14			56	56		50	52			57	56		57	54			66	60		52	63			55	53		62	62			4	4
2	1		8	3	2	12	12						12	12						59	50						71	70						75	73						55	57						4	4
2	1		7	1	2	17	19	20			13	17	17	21	25			12	15	68	64	52			54	54	78	78	76			72	72	73	73	75			66	73	53	55	55			58	58	5	4
2	1		8	1	2	23	14	13			19	15	24	20	18			19	9	76	77	74			66	66	79	75	77			68	65	78	75	70			63	60	48	55	57			55	58	5	4
2	1		8	1	1	21	18		13	15			21	18		13	17			80	78		76	80			61	59		62	62			70	70		70	70			56	64		63	63			4	3
2	1		10	1	1	17	14		16	14			23	14		16	14			73	73		71	77			74	74		75	76			75	66		68	73			55	60		58	60			4	4
2	1		12	1	2	11	11	15			15	9	11	12	12			10	14	74	71	71			70	73	67	68	63			65	67	70	72	63			63	66	61	61	57			60	70	4	4
2	1		10	1	2	15	16	16			11	14	24	16	16			10	7	85	76	77			73	78	77	75	72			72	73	75	73	70			70	73	53	54	51			51	52	4	4
2	1		10	1	1	26	24		27	22			26	26		27	27			63	61		70	61			67	59		65	58			75	68		78	73			48	51		49	51			5	5
2	1		10	3	2	20	12	13				10	20	11	12					71	43	39				46	73	54	53				56	66	55	55				52	51	66	61				60	5	3
2	1		10	3	1	8	6		7	7			8	6		7	7			46	46		43	48			41	44		44	41			51	50		50	51			66	66		64	70			3	3
2	1		9	3	1	19	14		10	13			19	14		15	14			79	79		82	81			75	74		75	75			78	73		73	75			60	60		66	70			3	3
2	1		10	3	2	21	20	13			17	21	21	20	14			13	21	56	58	54			56	39	58	70	61			54	51	66	68	60			60	60	58	55	66			63	60	4	4
[truncated: 10 more columns]

## Sheet: PAERS (Adverse Events)
Adverse Event (AE) Signs/Symptoms	Currently Resolved	Device Related?	Severity	Function Impaired?	Action Taken	Outcome
HEADACHE	1	0	1	0	1	3
DIZZY	1	0	2	0	1	3
HEADACHE	1	1	1	0	1	3
HEADACHE	1	1	1	0	1	3
HEADACHE	1	1	1	0	1	3
HEADACHE	1	1	1	0	1	3
DIZZY	1	1	1	0	1	3
HEADACHE	1	1	1	0	1	3
HEADACHE	1	1	1	0	1	3
HEADACHE	1	1	1	0	1	3
HEADACHE	1	1	1	0	1	3
MOTOR RESTLESSNESS	1	0	1	0	1	3
DIZZY	1	1	1	0	1	3
DIZZY	1	1	1	0	1	3
HEADACHE	1	0	2	0	1	3
TROUBLE PAYING ATTENTION/CONCENTRATING	1	0	2	0	1	3
HEADACHE	1	1	1	0	1	3
HEADACHE	1	1	2	0	1	3
